# Supplementary material for: A Scintillation Proximity Assay for Real-Time Kinetic Analysis of Chemokine–Chemokine Receptor Interactions
Source: Cells. 2022 Apr 13;11(8):1317. doi: 10.3390/cells11081317 (PMC9024993; doi:10.3390/cells11081317)
Supplement: Supplementary file 1 [file cells-11-01317-s001.zip]

Archive with 1 entries (1 files):
- cells-1664869-SI.pdf
